# Supplementary material for: Fast Dissolving Resveratrol–Polyvinylpyrrolidone Nanofibrous Films Fabricated in Bulk Using a Special Hole Electrospinning Technique
Source: Polymers (Basel). 2026 Mar 25;18(7):795. doi: 10.3390/polym18070795 (PMC13075137; doi:10.3390/polym18070795)
Supplement: Supplementary file 1 [file polymers-18-00795-s001.zip]

Archive with 4 entries (3 files):
- Supplementary Videos/
- Supplementary Videos/Supplementary Video 1 Apparatus & parameters.mp4
- Supplementary Videos/Supplementary Video 2 Working processes.mp4
- Supplementary Videos/Supplementary Video 3 Fast dissolution.mp4
